# Supplementary material for: Mutant KRAS and GATA6 Stratify Survival in Patients Treated with Chemotherapy for Pancreatic Adenocarcinoma: A Prospective Cohort Study
Source: Cancers (Basel). 2025 Mar 5;17(5):896. doi: 10.3390/cancers17050896 (PMC11899085; doi:10.3390/cancers17050896)
Supplement: Supplementary file 1 [file cancers-17-00896-s001.zip]

Archive with 1 entries (1 files):
- cancers-3490091-supplementary.pdf
